# Supplementary material for: Multi-branch Convolutional Neural Network for Identification of Small Non-coding RNA genomic loci
Source: Sci Rep. 2020 Jun 11;10:9486. doi: 10.1038/s41598-020-66454-3 (PMC7289789; doi:10.1038/s41598-020-66454-3)
Supplement: Supplementary file 4 — Supplementary Table S4 [file 41598_2020_66454_MOESM4_ESM.xlsx]

## Sheet: MuStARD-mirSFC_on_human
MuStARD evaluation results based on small RNA-Seq data from human H1 cells (Encode ID: ENCFF635LZQ). Small RNA-Seq enriched regions (identified by Macs2 with 0.001 q-value cutoff), in chromosome 14, were extended by 100bp on each side using bedtools slop. Overlapping regions were merged using bedtools merge. Resulting regions (N=502) were scanned (both strands) using MuStARD-mirSFC with a 100bp w…
threshold	positives	TP	FP	precision	sensitivity	F1
0.1	38	31	29	0.516667	0.842105	0.640413
0.12	38	30	25	0.545455	0.815789	0.653779
0.14	38	30	23	0.566038	0.815789	0.668344
0.16	38	30	22	0.576923	0.815789	0.675872
0.18	38	29	21	0.58	0.789474	0.668716
0.2	38	27	21	0.5625	0.736842	0.637975
0.22	38	27	20	0.574468	0.736842	0.645602
0.24	38	26	19	0.577778	0.710526	0.637313
0.26	38	26	19	0.577778	0.710526	0.637313
0.28	38	26	18	0.590909	0.710526	0.645221
0.3	38	26	18	0.590909	0.710526	0.645221
0.32	38	26	17	0.604651	0.710526	0.653327
0.34	38	26	16	0.619048	0.710526	0.66164
0.36	38	26	16	0.619048	0.710526	0.66164
0.38	38	25	16	0.609756	0.684211	0.644841
0.4	38	25	15	0.625	0.684211	0.653266
0.42	38	25	15	0.625	0.684211	0.653266
0.44	38	25	15	0.625	0.684211	0.653266
0.46	38	25	15	0.625	0.684211	0.653266
0.48	38	25	15	0.625	0.684211	0.653266
0.5	38	25	14	0.641026	0.684211	0.661914
0.52	38	24	14	0.631579	0.657895	0.644468
0.54	38	24	14	0.631579	0.657895	0.644468
0.56	38	23	13	0.638889	0.631579	0.635213
0.58	38	23	13	0.638889	0.631579	0.635213
0.6	38	23	13	0.638889	0.631579	0.635213
0.62	38	23	12	0.657143	0.631579	0.644107
0.64	38	23	11	0.676471	0.631579	0.653254
0.66	38	23	10	0.69697	0.631579	0.662665
0.68	38	23	10	0.69697	0.631579	0.662665
0.7	38	21	10	0.677419	0.578947	0.624324
0.72	38	21	9	0.7	0.578947	0.633745
0.74	38	21	9	0.7	0.578947	0.633745
0.76	38	21	9	0.7	0.578947	0.633745
0.78	38	21	9	0.7	0.578947	0.633745
0.8	38	19	9	0.678571	0.526316	0.592824
0.82	38	19	8	0.703704	0.526316	0.602219
0.84	38	18	6	0.75	0.5	0.6
0.86	38	16	5	0.761905	0.447368	0.563731
0.88	38	16	4	0.8	0.447368	0.57384
0.9	38	14	3	0.823529	0.394737	0.533672
0.92	38	13	3	0.8125	0.368421	0.506964
0.94	38	13	2	0.866667	0.368421	0.517045
0.96	38	13	2	0.866667	0.368421	0.517045

## Sheet: MuStARD-mirSFC_on_mouse
MuStARD evaluation results based on small RNA-Seq data from mouse liver (Encode ID: ENCFF659UFS). Small RNA-Seq enriched regions (identified by Macs2 with 0.001 q-value cutoff) were extended by 100bp on each side using bedtools slop. Overlapping regions were merged using bedtools merge. Resulting regions (N=7,276) were scanned (both strands) using MuStARD-mirSFC with a 100bp window and a 5bp step…
threshold	positives	TP	FP	precision	sensitivity	F1
0.1	473	348	1153	0.231845	0.79704	0.359204
0.12	473	344	1004	0.255193	0.786469	0.385348
0.14	473	342	902	0.27492	0.782241	0.406851
0.16	473	341	808	0.29678	0.775899	0.429338
0.18	473	334	740	0.310987	0.761099	0.441554
0.2	473	327	685	0.323123	0.744186	0.450597
0.22	473	323	625	0.340717	0.735729	0.465747
0.24	473	319	586	0.352486	0.727273	0.474835
0.26	473	316	554	0.363218	0.72093	0.483061
0.28	473	314	514	0.379227	0.716702	0.496004
0.3	473	313	475	0.397208	0.710359	0.509514
0.32	473	311	447	0.41029	0.706131	0.519013
0.34	473	305	419	0.421271	0.693446	0.52413
0.36	473	304	389	0.438672	0.691332	0.536756
0.38	473	300	361	0.453858	0.682875	0.545296
0.4	473	299	348	0.462133	0.680761	0.550536
0.42	473	294	331	0.4704	0.67019	0.552797
0.44	473	293	313	0.483498	0.668076	0.560995
0.46	473	290	299	0.49236	0.661734	0.564618
0.48	473	291	283	0.506969	0.661734	0.574104
0.5	473	287	267	0.518051	0.653277	0.577858
0.52	473	282	254	0.526119	0.642706	0.578598
0.54	473	282	235	0.545455	0.642706	0.5901
0.56	473	281	224	0.556436	0.640592	0.595556
0.58	473	280	211	0.570265	0.638478	0.602447
0.6	473	279	201	0.58125	0.636364	0.607559
0.62	473	278	189	0.595289	0.634249	0.614152
0.64	473	278	177	0.610989	0.634249	0.622402
0.66	473	276	164	0.627273	0.627907	0.62759
0.68	473	276	155	0.640371	0.627907	0.634078
0.7	473	270	150	0.642857	0.615222	0.628736
0.72	473	269	144	0.651332	0.613108	0.631642
0.74	473	269	130	0.674185	0.613108	0.642198
0.76	473	267	116	0.697128	0.608879	0.650022
0.78	473	265	109	0.708556	0.604651	0.652493
0.8	473	264	100	0.725275	0.602537	0.658233
0.82	473	261	92	0.739377	0.596195	0.660111
0.84	473	254	86	0.747059	0.581395	0.653898
0.86	473	248	74	0.770186	0.56871	0.654289
0.88	473	246	68	0.783439	0.564482	0.656177
0.9	473	245	60	0.803279	0.562368	0.661574
0.92	473	239	48	0.832753	0.549683	0.662237
0.94	473	233	36	0.866171	0.536998	0.662974
0.96	473	219	30	0.879518	0.5074	0.643538

## Sheet: MuStARD-mirSF_on_drosophila
MuStARD evaluation results based on small RNA-Seq data from drosophila melanogaster embryo 2-18hours (modEncode ID: 2971). Small RNA-Seq enriched regions (identified by Macs2 with 0.001 q-value cutoff) were extended by 100bp on each side using bedtools slop. Overlapping regions were merged using bedtools merge. Due to the high amount of resulting regions only the top 1,000 expressed ones were use…
threshold	positives	TP	FP	precision	sensitivity	F1
0.1	42	34	408	0.0769231	0.833333	0.140845
0.12	42	32	369	0.0798005	0.785714	0.144886
0.14	42	31	342	0.0831099	0.761905	0.149872
0.16	42	31	302	0.0930931	0.761905	0.165914
0.18	42	30	274	0.0986842	0.738095	0.174092
0.2	42	28	258	0.0979021	0.690476	0.171489
0.22	42	27	245	0.0992647	0.666667	0.1728
0.24	42	27	223	0.108	0.666667	0.185886
0.26	42	27	179	0.131068	0.666667	0.219067
0.28	42	27	158	0.145946	0.666667	0.239468
0.3	42	27	145	0.156977	0.666667	0.254118
0.32	42	27	127	0.175325	0.666667	0.277635
0.34	42	26	116	0.183099	0.642857	0.285018
0.36	42	26	106	0.19697	0.642857	0.301546
0.38	42	26	95	0.214876	0.642857	0.322092
0.4	42	26	90	0.224138	0.642857	0.332386
0.42	42	26	87	0.230088	0.642857	0.338885
0.44	42	26	78	0.25	0.642857	0.36
0.46	42	26	76	0.254902	0.642857	0.365055
0.48	42	26	70	0.270833	0.642857	0.381107
0.5	42	25	62	0.287356	0.619048	0.392512
0.52	42	25	57	0.304878	0.619048	0.408548
0.54	42	25	53	0.320513	0.619048	0.422352
0.56	42	25	49	0.337838	0.619048	0.437122
0.58	42	25	46	0.352113	0.619048	0.448895
0.6	42	24	44	0.352941	0.595238	0.443131
0.62	42	24	42	0.363636	0.595238	0.451467
0.64	42	24	38	0.387097	0.595238	0.469116
0.66	42	23	36	0.389831	0.571429	0.463476
0.68	42	23	32	0.418182	0.571429	0.48294
0.7	42	23	31	0.425926	0.571429	0.488064
0.72	42	23	31	0.425926	0.571429	0.488064
0.74	42	23	29	0.442308	0.571429	0.498645
0.76	42	22	27	0.44898	0.547619	0.493418
0.78	42	21	23	0.477273	0.52381	0.499459
0.8	42	20	22	0.47619	0.5	0.487805
0.82	42	20	20	0.5	0.5	0.5
0.84	42	20	18	0.526316	0.5	0.512821
0.86	42	19	17	0.527778	0.47619	0.500659
0.88	42	19	17	0.527778	0.47619	0.500659
0.9	42	18	14	0.5625	0.452381	0.501466
0.92	42	17	11	0.607143	0.428571	0.502463
0.94	42	17	8	0.68	0.428571	0.525773
0.96	42	13	3	0.8125	0.333333	0.472727

## Sheet: MiPred_on_human
MiPred evaluation results based on small RNA-Seq data from human H1 cells (Encode ID: ENCFF635LZQ). Small RNA-Seq enriched regions (identified by Macs2 with 0.001 q-value cutoff), in chromosome 14, were extended by 100bp on each side using bedtools slop. Overlapping regions were merged using bedtools merge. Resulting regions (N=502) were scanned (both strands) using MiPred with a 100bp window and…
threshold	positives	TP	FP	precision	sensitivity	F1
0.1	38	36	450	0.0740741	0.973684	0.137674
0.12	38	36	450	0.0740741	0.973684	0.137674
0.14	38	36	450	0.0740741	0.973684	0.137674
0.16	38	36	450	0.0740741	0.973684	0.137674
0.18	38	36	450	0.0740741	0.973684	0.137674
0.2	38	36	450	0.0740741	0.973684	0.137674
0.22	38	36	450	0.0740741	0.973684	0.137674
0.24	38	36	450	0.0740741	0.973684	0.137674
0.26	38	36	450	0.0740741	0.973684	0.137674
0.28	38	36	450	0.0740741	0.973684	0.137674
0.3	38	36	450	0.0740741	0.973684	0.137674
0.32	38	36	450	0.0740741	0.973684	0.137674
0.34	38	36	450	0.0740741	0.973684	0.137674
0.36	38	36	450	0.0740741	0.973684	0.137674
0.38	38	36	450	0.0740741	0.973684	0.137674
0.4	38	36	450	0.0740741	0.973684	0.137674
0.42	38	36	450	0.0740741	0.973684	0.137674
0.44	38	36	452	0.0737705	0.973684	0.13715
0.46	38	36	450	0.0740741	0.973684	0.137674
0.48	38	36	446	0.0746888	0.973684	0.138736
0.5	38	36	442	0.0753138	0.973684	0.139813
0.52	38	36	429	0.0774194	0.973684	0.143434
0.54	38	36	410	0.0807175	0.973684	0.149077
0.56	38	36	377	0.0871671	0.973684	0.16001
0.58	38	36	341	0.0954907	0.973684	0.173924
0.6	38	36	293	0.109422	0.973684	0.196736
0.62	38	36	249	0.126316	0.973684	0.223621
0.64	38	33	214	0.133603	0.894737	0.232491
0.66	38	33	159	0.171875	0.894737	0.288358
0.68	38	33	118	0.218543	0.894737	0.351284
0.7	38	31	78	0.284404	0.842105	0.425204
0.72	38	29	49	0.371795	0.789474	0.50552
0.74	38	28	34	0.451613	0.763158	0.567435
0.76	38	25	21	0.543478	0.684211	0.605778
0.78	38	21	11	0.65625	0.578947	0.61518
0.8	38	17	8	0.68	0.473684	0.558394
0.82	38	10	5	0.666667	0.263158	0.377358
0.84	38	6	1	0.857143	0.157895	0.266667
0.86	38	3	1	0.75	0.0789474	0.142857
0.88	38	2	1	0.666667	0.0526316	0.097561

## Sheet: MiPred_on_mouse
MiPred evaluation results based on small RNA-Seq data from mouse liver (Encode ID: ENCFF659UFS). Small RNA-Seq enriched regions (identified by Macs2 with 0.001 q-value cutoff) were extended by 100bp on each side using bedtools slop. Overlapping regions were merged using bedtools merge. Resulting regions (N=7,276) were scanned (both strands) using MiPred with a 100bp window and a 5bp step. Overlap…
threshold	positives	TP	FP	precision	sensitivity	F1
0.1	473	416	7085	0.0554593	0.987315	0.105019
0.12	473	416	7085	0.0554593	0.987315	0.105019
0.14	473	416	7085	0.0554593	0.987315	0.105019
0.16	473	416	7085	0.0554593	0.987315	0.105019
0.18	473	416	7085	0.0554593	0.987315	0.105019
0.2	473	416	7085	0.0554593	0.987315	0.105019
0.22	473	416	7085	0.0554593	0.987315	0.105019
0.24	473	416	7085	0.0554593	0.987315	0.105019
0.26	473	416	7085	0.0554593	0.987315	0.105019
0.28	473	416	7085	0.0554593	0.987315	0.105019
0.3	473	416	7085	0.0554593	0.987315	0.105019
0.32	473	416	7085	0.0554593	0.987315	0.105019
0.34	473	416	7085	0.0554593	0.987315	0.105019
0.36	473	416	7085	0.0554593	0.987315	0.105019
0.38	473	416	7085	0.0554593	0.987315	0.105019
0.4	473	416	7086	0.0554519	0.987315	0.105006
0.42	473	416	7087	0.0554445	0.987315	0.104993
0.44	473	416	7084	0.0554667	0.985201	0.105021
0.46	473	416	7086	0.0554519	0.985201	0.104994
0.48	473	417	7085	0.0555852	0.985201	0.105233
0.5	473	417	7078	0.0556371	0.985201	0.105326
0.52	473	418	7065	0.0558599	0.983087	0.105713
0.54	473	419	7008	0.0564158	0.980973	0.106695
0.56	473	421	6819	0.0581492	0.978858	0.109777
0.58	473	421	6480	0.0610057	0.972516	0.114809
0.6	473	421	5979	0.0657812	0.961945	0.123142
0.62	473	416	5356	0.0720721	0.94926	0.133972
0.64	473	408	4503	0.0830788	0.930233	0.152535
0.66	473	387	3626	0.0964366	0.881607	0.173856
0.68	473	366	2780	0.116338	0.828753	0.204035
0.7	473	344	2001	0.146695	0.778013	0.246847
0.72	473	315	1363	0.187723	0.716702	0.297519
0.74	473	264	894	0.227979	0.604651	0.331114
0.76	473	213	525	0.288618	0.490486	0.3634
0.78	473	163	298	0.353579	0.372093	0.3626
0.8	473	118	169	0.41115	0.266385	0.323302
0.82	473	67	94	0.416149	0.156448	0.227405
0.84	473	40	38	0.512821	0.0972516	0.163497
0.86	473	7	18	0.28	0.0169133	0.0318997
0.88	473	2	5	0.285714	0.00422833	0.00833333

## Sheet: MiPred_on_drosophila
MiPred evaluation results based on small RNA-Seq data from drosophila melanogaster embryo 2-18hours (modEncode ID: 2971). Small RNA-Seq enriched regions (identified by Macs2 with 0.001 q-value cutoff) were extended by 100bp on each side using bedtools slop. Overlapping regions were merged using bedtools merge. Due to the high amount of resulting regions only the top 1,000 expressed ones were used…
threshold	positives	TP	FP	precision	sensitivity	F1
0.1	42	5	42	0.106383	0.119048	0.11236
0.12	42	5	42	0.106383	0.119048	0.11236
0.14	42	5	42	0.106383	0.119048	0.11236
0.16	42	5	42	0.106383	0.119048	0.11236
0.18	42	5	42	0.106383	0.119048	0.11236
0.2	42	5	42	0.106383	0.119048	0.11236
0.22	42	5	42	0.106383	0.119048	0.11236
0.24	42	5	42	0.106383	0.119048	0.11236
0.26	42	5	42	0.106383	0.119048	0.11236
0.28	42	5	42	0.106383	0.119048	0.11236
0.3	42	5	42	0.106383	0.119048	0.11236
0.32	42	5	42	0.106383	0.119048	0.11236
0.34	42	5	42	0.106383	0.119048	0.11236
0.36	42	5	42	0.106383	0.119048	0.11236
0.38	42	5	42	0.106383	0.119048	0.11236
0.4	42	5	42	0.106383	0.119048	0.11236
0.42	42	5	42	0.106383	0.119048	0.11236
0.44	42	5	43	0.104167	0.119048	0.111111
0.46	42	5	43	0.104167	0.119048	0.111111
0.48	42	5	43	0.104167	0.119048	0.111111
0.5	42	5	49	0.0925926	0.119048	0.104167
0.52	42	5	40	0.111111	0.119048	0.114943
0.54	42	5	42	0.106383	0.119048	0.11236
0.56	42	5	38	0.116279	0.119048	0.117647
0.58	42	5	35	0.125	0.119048	0.121951
0.6	42	5	21	0.192308	0.119048	0.147059
0.62	42	5	15	0.25	0.119048	0.16129
0.64	42	4	12	0.25	0.0952381	0.137931
0.66	42	4	11	0.266667	0.0952381	0.140351
0.68	42	3	7	0.3	0.0714286	0.115385
0.7	42	3	5	0.375	0.0714286	0.12
0.72	42	3	3	0.5	0.0714286	0.125
0.74	42	3	3	0.5	0.0714286	0.125
0.76	42	2	3	0.4	0.047619	0.0851064
0.78	42	2	1	0.666667	0.047619	0.0888889
0.8	42	2	1	0.666667	0.047619	0.0888889
0.82	42	1	1	0.5	0.0238095	0.0454545
0.84	42	1	0	1	0.0238095	0.0465116

## Sheet: ExpressionBased_on_human
Expression based evaluation results based on small RNA-Seq data from human H1 cells (Encode ID: ENCFF635LZQ). Small RNA-Seq enriched regions (identified by Macs2 with 0.001 q-value cutoff), in chromosome 14, were extended by 100bp on each side using bedtools slop. Overlapping regions were merged using bedtools merge. Small RNA-Seq read coverage was calculated using bedtools coverage (total column…
threshold	positives	TP	FP	precision	sensitivity	F1
0.1	38	35	270	0.114754	0.972222	0.205279
0.12	38	34	239	0.124542	0.944444	0.220065
0.14	38	33	220	0.130435	0.916667	0.228374
0.16	38	32	183	0.148837	0.888889	0.25498
0.18	38	31	156	0.165775	0.861111	0.278027
0.2	38	30	143	0.17341	0.833333	0.287081
0.22	38	29	121	0.193333	0.805556	0.311828
0.24	38	28	112	0.2	0.777778	0.318182
0.26	38	27	103	0.207692	0.75	0.325301
0.28	38	25	92	0.213675	0.694444	0.326797
0.3	38	25	83	0.231481	0.694444	0.347222
0.32	38	23	73	0.239583	0.638889	0.348485
0.34	38	20	66	0.232558	0.555556	0.327869
0.36	38	20	62	0.243902	0.555556	0.338983
0.38	38	18	53	0.253521	0.5	0.336449
0.4	38	17	44	0.278689	0.472222	0.350515
0.42	38	17	39	0.303571	0.472222	0.369565
0.44	38	16	36	0.307692	0.444444	0.363636
0.46	38	16	35	0.313725	0.444444	0.367816
0.48	38	16	31	0.340426	0.444444	0.385542
0.5	38	15	28	0.348837	0.416667	0.379747
0.52	38	13	26	0.333333	0.361111	0.346667
0.54	38	13	20	0.393939	0.361111	0.376812
0.56	38	13	15	0.464286	0.361111	0.40625
0.58	38	11	13	0.458333	0.305556	0.366667
0.6	38	9	11	0.45	0.25	0.321429
0.62	38	8	11	0.421053	0.222222	0.290909
0.64	38	6	10	0.375	0.166667	0.230769
0.66	38	6	9	0.4	0.166667	0.235294
0.68	38	5	5	0.5	0.138889	0.217391
0.7	38	4	5	0.444444	0.111111	0.177778
0.72	38	3	3	0.5	0.0833333	0.142857
0.74	38	3	2	0.6	0.0833333	0.146341
0.76	38	3	2	0.6	0.0833333	0.146341
0.78	38	3	2	0.6	0.0833333	0.146341
0.8	38	3	0	1	0.0833333	0.153846
0.82	38	2	0	1	0.0555556	0.105263
0.84	38	1	0	1	0.0277778	0.0540541
0.86	38	1	0	1	0.0277778	0.0540541
0.88	38	1	0	1	0.0277778	0.0540541
0.9	38	1	0	1	0.0277778	0.0540541
0.92	38	1	0	1	0.0277778	0.0540541
0.94	38	1	0	1	0.0277778	0.0540541
0.96	38	1	0	1	0.0277778	0.0540541

## Sheet: ExpressionBased_on_mouse
Expression based evaluation results based on small RNA-Seq data from mouse liver (Encode ID: ENCFF659UFS). Small RNA-Seq enriched regions (identified by Macs2 with 0.001 q-value cutoff), were extended by 100bp on each side using bedtools slop. Overlapping regions were merged using bedtools merge. Small RNA-Seq read coverage was calculated using bedtools coverage (total column). Expression level w…
threshold	positives	TP	FP	precision	sensitivity	F1
0.1	473	341	3737	0.0836194	0.823671	0.151825
0.12	473	333	3186	0.0946292	0.804348	0.169336
0.14	473	317	2370	0.117975	0.7657	0.20445
0.16	473	302	1746	0.147461	0.729469	0.245329
0.18	473	290	1370	0.174699	0.700483	0.279653
0.2	473	284	1035	0.215315	0.68599	0.327755
0.22	473	272	806	0.252319	0.657005	0.364611
0.24	473	265	668	0.28403	0.640097	0.393467
0.26	473	253	527	0.324359	0.611111	0.423786
0.28	473	244	431	0.361481	0.589372	0.448118
0.3	473	232	358	0.39322	0.560386	0.462151
0.32	473	224	298	0.429119	0.541063	0.478632
0.34	473	214	244	0.467249	0.516908	0.490826
0.36	473	210	212	0.49763	0.507246	0.502392
0.38	473	201	186	0.51938	0.485507	0.501873
0.4	473	195	168	0.53719	0.471014	0.501931
0.42	473	187	138	0.575385	0.451691	0.506089
0.44	473	175	120	0.59322	0.422705	0.493653
0.46	473	166	101	0.621723	0.400966	0.487518
0.48	473	158	87	0.644898	0.381643	0.479514
0.5	473	145	72	0.668203	0.350242	0.459588
0.52	473	139	61	0.695	0.335749	0.452769
0.54	473	127	52	0.709497	0.306763	0.428331
0.56	473	121	43	0.737805	0.292271	0.418685
0.58	473	113	34	0.768707	0.272947	0.402852
0.6	473	110	25	0.814815	0.2657	0.400729
0.62	473	102	20	0.836066	0.246377	0.380597
0.64	473	92	15	0.859813	0.222222	0.353167
0.66	473	87	11	0.887755	0.210145	0.339844
0.68	473	82	10	0.891304	0.198068	0.324111
0.7	473	72	7	0.911392	0.173913	0.292089
0.72	473	67	6	0.917808	0.161836	0.275154
0.74	473	57	3	0.95	0.137681	0.240506
0.76	473	48	2	0.96	0.115942	0.206897
0.78	473	44	1	0.977778	0.10628	0.191721
0.8	473	38	1	0.974359	0.0917874	0.16777
0.82	473	31	1	0.96875	0.0748792	0.139013
0.84	473	27	1	0.964286	0.0652174	0.122172
0.86	473	23	1	0.958333	0.0555556	0.105023
0.88	473	19	1	0.95	0.0458937	0.0875576
0.9	473	11	1	0.916667	0.02657	0.0516432
0.92	473	9	1	0.9	0.0217391	0.0424528
0.94	473	7	0	1	0.0169082	0.0332542
0.96	473	5	0	1	0.0120773	0.0238663

## Sheet: Expression_on_drosophila
Expression based evaluation results based on small RNA-Seq data from drosophila melanogaster embryo 2-18hours (modEncode ID: 2971). Small RNA-Seq enriched regions (identified by Macs2 with 0.001 q-value cutoff), were extended by 100bp on each side using bedtools slop. Overlapping regions were merged using bedtools merge. Small RNA-Seq read coverage was calculated using bedtools coverage. Due to t…
threshold	positives	TP	FP	precision	sensitivity	F1
0.1	42	33	629	0.0498489	0.868421	0.0942857
0.12	42	32	408	0.0727273	0.842105	0.133891
0.14	42	31	198	0.135371	0.815789	0.23221
0.16	42	28	192	0.127273	0.736842	0.217054
0.18	42	28	187	0.130233	0.736842	0.221344
0.2	42	27	174	0.134328	0.710526	0.225941
0.22	42	26	155	0.143646	0.684211	0.237443
0.24	42	24	148	0.139535	0.631579	0.228571
0.26	42	22	145	0.131737	0.578947	0.214634
0.28	42	20	142	0.123457	0.526316	0.2
0.3	42	20	140	0.125	0.526316	0.20202
0.32	42	19	119	0.137681	0.5	0.215909
0.34	42	19	77	0.197917	0.5	0.283582
0.36	42	19	73	0.206522	0.5	0.292308
0.38	42	17	66	0.204819	0.447368	0.280992
0.4	42	14	65	0.177215	0.368421	0.239316
0.42	42	13	62	0.173333	0.342105	0.230088
0.44	42	9	60	0.130435	0.236842	0.168224
0.46	42	7	57	0.109375	0.184211	0.137255
0.48	42	7	55	0.112903	0.184211	0.14
0.5	42	5	53	0.0862069	0.131579	0.104167
0.52	42	5	52	0.0877193	0.131579	0.105263
0.54	42	5	50	0.0909091	0.131579	0.107527
0.56	42	5	38	0.116279	0.131579	0.123457
0.58	42	4	38	0.0952381	0.105263	0.1
0.6	42	4	37	0.097561	0.105263	0.101266
0.62	42	4	34	0.105263	0.105263	0.105263
0.64	42	4	31	0.114286	0.105263	0.109589
0.66	42	4	30	0.117647	0.105263	0.111111
0.68	42	4	25	0.137931	0.105263	0.119403
0.7	42	4	24	0.142857	0.105263	0.121212
0.72	42	4	23	0.148148	0.105263	0.123077
0.74	42	4	21	0.16	0.105263	0.126984
0.76	42	4	18	0.181818	0.105263	0.133333
0.78	42	3	12	0.2	0.0789474	0.113208
0.8	42	2	9	0.181818	0.0526316	0.0816327
0.82	42	2	3	0.4	0.0526316	0.0930233
0.84	42	2	2	0.5	0.0526316	0.0952381
0.86	42	2	1	0.666667	0.0526316	0.097561
0.88	42	2	1	0.666667	0.0526316	0.097561
0.9	42	2	0	1	0.0526316	0.1
0.92	42	2	0	1	0.0526316	0.1
0.94	42	2	0	1	0.0526316	0.1
0.96	42	1	0	1	0.0263158	0.0512821
