# Supplementary material for: Multi-branch Convolutional Neural Network for Identification of Small Non-coding RNA genomic loci
Source: Sci Rep. 2020 Jun 11;10:9486. doi: 10.1038/s41598-020-66454-3 (PMC7289789; doi:10.1038/s41598-020-66454-3)
Supplement: Supplementary file 6 — Supplementary Table S6 [file 41598_2020_66454_MOESM6_ESM.xlsx]

## Sheet: Human
Human sequences that have been retracted from miRBase, spanning versions 14 to 22.1.
chromosome	start_position	end_position	miRBase_hairpin_ID|hairpin_name	MuStARD-mirSFC-U score	strand
chr1	5564056	5564156	MI0016753|hsa-mir-4417	0.000439	1
chr1	10227710	10227810	MI0014254|hsa-mir-1273d	0.00214	1
chr1	52928672	52928772	MI0018002|hsa-mir-1273f	0.000147	1
chr1	52934923	52935023	MI0018001|hsa-mir-5095	0.236	1
chr1	52940313	52940413	MI0018003|hsa-mir-1273g	0.000288	1
chr1	148388272	148388372	MI0023562|hsa-mir-6077-2	0.00066	1
chr1	630795	630895	MI0009987|hsa-mir-1977	0.0116	-1
chr1	632318	632418	MI0022558|hsa-mir-6723	8.67e-05	-1
chr1	23057845	23057945	MI0016755|hsa-mir-4419a	0.000546	-1
chr10	17845099	17845199	MI0003128|hsa-mir-511-2	0.637	1
chr10	23393385	23393485	MI0016747|hsa-mir-1254-2	0.0659	1
chr10	68759315	68759415	MI0006388|hsa-mir-1254-1	0.000817	1
chr10	97141673	97141773	MI0019290|hsa-mir-5686	0.292	1
chr11	104252570	104252670	MI0024975|hsa-mir-7641-1	0.000723	1
chr11	119018927	119019027	MI0016056|hsa-mir-3656	0.00044	1
chr12	128244489	128244589	MI0016861|hsa-mir-4419b	0.000463	1
chr14	32485083	32485183	MI0014203|hsa-mir-3172	0.00516	1
chr14	75604184	75604284	MI0024976|hsa-mir-7641-2	0.00312	1
chr14	101056179	101056279	MI0001727|hsa-mir-453	0.0136	1
chr14	20326438	20326538	MI0006333|hsa-mir-1201	0.004	-1
chr15	21406371	21406471	MI0015981|hsa-mir-3118-6	0.694	1
chr16	34163032	34163132	MI0008194|hsa-mir-1826	0.00346	1
chr16	70529498	70529598	MI0016047|hsa-mir-3647	0.000704	1
chr17	8187166	8187266	MI0016077|hsa-mir-3676	0.00191	1
chr17	64425069	64425169	MI0016059|hsa-mir-1273e	0.000896	-1
chr19	6495940	6496040	MI0005529|hsa-mir-220b	0.0296	1
chr19	20399262	20399362	MI0015976|hsa-mir-1270-2	0.407	-1
chr19	48560262	48560362	MI0005536|hsa-mir-220c	0.00378	-1
chr19	57512989	57513089	MI0006427|hsa-mir-1274b	0.000597	-1
chr2	206783220	206783320	MI0014150|hsa-mir-3130-4	0.996	1
chr2	148881771	148881871	MI0009988|hsa-mir-1978	0.00052	-1
chr20	49280314	49280414	MI0006393|hsa-mir-1259	0.000604	1
chr20	57895368	57895468	MI0016899|hsa-mir-4532	0.000388	1
chr21	8208823	8208923	MI0016088|hsa-mir-3687-1	0.00416	1
chr21	8987349	8987449	MI0031515|hsa-mir-3687-2	0.00349	1
chr21	13644762	13644862	MI0014243|hsa-mir-3118-5	0.0134	-1
chr22	29333162	29333262	MI0016053|hsa-mir-3653	0.00188	-1
chr3	50173322	50173422	MI0003572|hsa-mir-566	0.000396	1
chr3	128362161	128362261	MI0006437|hsa-mir-1280	0.00748	1
chr3	164341345	164341445	MI0006654|hsa-mir-720	0.00468	1
chr3	24521348	24521448	MI0017439|hsa-mir-4792	0.000465	-1
chr4	78820736	78820836	MI0018004|hsa-mir-5096	0.000381	1
chr4	165400649	165400749	MI0009989|hsa-mir-1979	0.000927	-1
chr5	41475616	41475716	MI0006410|hsa-mir-1274a	0.00116	1
chr5	86620485	86620585	MI0015997|hsa-mir-3607	0.232	1
chr5	134928025	134928125	MI0016807|hsa-mir-4461	0.000542	1
chr5	54075500	54075600	MI0016805|hsa-mir-4459	0.000293	-1
chr5	94569451	94569551	MI0009984|hsa-mir-1974	0.0311	-1
chr5	136080497	136080597	MI0005527|hsa-mir-886	0.00382	-1
chr7	148941474	148941574	MI0009985|hsa-mir-1975	0.0273	1
chr8	100023982	100024082	MI0006409|hsa-mir-1273a	0.00184	-1
chr8	129495842	129495942	MI0016074|hsa-mir-3673	0.00182	-1
chr8	129497337	129497437	MI0016070|hsa-mir-3669	0.0024	-1
chr8	144262654	144262754	MI0026414|hsa-mir-7112-2	0.0592	-1
chrX	109054515	109054615	MI0020364|hsa-mir-6087	0.000199	1
chrX	22062117	22062217	MI0006441|hsa-mir-1308	0.00135	-1
chrX	123562099	123562199	MI0000297|hsa-mir-220a	0.355	-1

## Sheet: Mouse
Mouse sequences that have been retracted from miRBase, spanning versions 14 to 22.1.
chromosome	start_position	end_position	miRBase_hairpin_ID|hairpin_name	MuStARD-mirSFC-U score	strand
chr1	53696455	53696555	MI0014703|mmu-mir-1937b-5	0.00171283	1
chr1	136364923	136365023	MI0021590|mmu-mir-6243	0.00511084	1
chr1	161037347	161037447	MI0018026|mmu-mir-5117	0.00292021	1
chr1	167340316	167340416	MI0010740|mmu-mir-2134-1	0.000220722	-1
chr1	167340404	167340504	MI0004654|mmu-mir-689-1	0.000231882	-1
chr11	85522700	85522800	MI0009924|mmu-mir-1935	0.000417835	1
chr12	18179251	18179351	MI0009926|mmu-mir-1937a	0.00324325	1
chr12	99645102	99645202	MI0010757|mmu-mir-2143-2	0.000189757	1
chr12	77380977	77381077	MI0014700|mmu-mir-1937b-3	0.00164305	-1
chr13	95330581	95330681	MI0009929|mmu-mir-1940	0.00507245	1
chr13	9834416	9834516	MI0013182|mmu-mir-2134-5	0.00120896	-1
chr13	44749621	44749721	MI0010754|mmu-mir-2141	0.000305117	-1
chr13	74548050	74548150	MI0009928|mmu-mir-1939	0.00333746	-1
chr14	50807487	50807587	MI0004649|mmu-mir-685	0.404597	-1
chr14	61752228	61752328	MI0006304|mmu-mir-1196	0.00124135	-1
chr14	78311174	78311274	MI0010761|mmu-mir-2145-2	0.000761269	-1
chr14	104715924	104716024	MI0010745|mmu-mir-2135-4	0.00157381	-1
chr15	74645733	74645833	MI0002399|mmu-mir-464	0.000782211	1
chr15	86194759	86194859	MI0010758|mmu-mir-2143-3	0.000157867	1
chr15	86195059	86195159	MI0010746|mmu-mir-2135-5	0.0016653	1
chr15	80082837	80082937	MI0009933|mmu-mir-1944	0.00677711	-1
chr16	11144043	11144143	MI0004655|mmu-mir-689-2	0.000743294	1
chr16	11144132	11144232	MI0013183|mmu-mir-2134-6	0.000429649	1
chr16	33001936	33002036	MI0010755|mmu-mir-2142	0.00425857	1
chr16	4820942	4821042	MI0009938|mmu-mir-1937b-1	0.00457495	-1
chr16	57391236	57391336	MI0010748|mmu-mir-2135-3	0.0020292	-1
chr17	39844140	39844240	MI0004700|mmu-mir-715	0.000756781	1
chr17	39847122	39847222	MI0010739|mmu-mir-2133-2	0.0175073	1
chr17	19891157	19891257	MI0014702|mmu-mir-1937b-4	0.00142056	-1
chr18	41196439	41196539	MI0018005|mmu-mir-5097	0.00018412	1
chr18	85697904	85698004	MI0010753|mmu-mir-2140	0.000205893	-1
chr2	10472248	10472348	MI0005490|mmu-mir-297a-5	0.000615009	1
chr2	20899982	20900082	MI0010744|mmu-mir-2135-1	0.0020292	1
chr2	73012840	73012940	MI0018024|mmu-mir-5115	0.000752015	-1
chr2	157133888	157133988	MI0018020|mmu-mir-5111	0.0032359	-1
chr2	169318875	169318975	MI0005491|mmu-mir-297a-6	0.000761926	-1
chr3	37481356	37481456	MI0010756|mmu-mir-2143-1	0.000237641	1
chr3	23568167	23568267	MI0009953|mmu-mir-1937c	0.000183433	-1
chr3	47481670	47481770	MI0014698|mmu-mir-1937b-2	0.00106315	-1
chr3	89116590	89116690	MI0004678|mmu-mir-720	0.000879876	-1
chr3	121249761	121249861	MI0010751|mmu-mir-2138	0.0274324	-1
chr4	58938015	58938115	MI0010760|mmu-mir-2145-1	0.00156942	1
chr4	119129761	119129861	MI0009954|mmu-mir-1957a	0.000770428	1
chr4	139338311	139338411	MI0010741|mmu-mir-2134-2	0.000237795	1
chr5	23852195	23852295	MI0016969|mmu-mir-3096b	0.0292668	1
chr5	113343072	113343172	MI0002404|mmu-mir-469	0.000615513	1
chr5	146260993	146261093	MI0018013|mmu-mir-5105	0.0138164	1
chr5	17776741	17776841	MI0018018|mmu-mir-5109	0.00139779	-1
chr5	23710975	23711075	MI0014089|mmu-mir-3096a	0.110447	-1
chr5	119525586	119525686	MI0009956|mmu-mir-1959	0.00167839	-1
chr6	3201211	3201311	MI0010738|mmu-mir-2133-1	0.00200188	1
chr6	136398916	136399016	MI0005487|mmu-mir-220	0.0115229	-1
chr6	145932779	145932879	MI0010747|mmu-mir-2135-2	0.0020292	-1
chr7	130834429	130834529	MI0018010|mmu-mir-5102	0.000805367	1
chr7	80152902	80153002	MI0009962|mmu-mir-1965	0.000662857	-1
chr8	15520043	15520143	MI0010759|mmu-mir-2144	0.00140911	1
chr8	95963525	95963625	MI0014705|mmu-mir-1186b	0.00148767	1
chr8	111450210	111450310	MI0021929|mmu-mir-1957b	0.00267359	1
chr8	31102931	31103031	MI0006284|mmu-mir-1186a	0.00267059	-1
chr9	3258553	3258653	MI0010762|mmu-mir-2146	0.00200056	-1
chr9	56223662	56223762	MI0010743|mmu-mir-2134-4	0.00111636	-1
chr9	118675045	118675145	MI0010742|mmu-mir-2134-3	0.000520497	-1
chrX	66953168	66953268	MI0009969|mmu-mir-1274a	0.00845453	1
chrX	116287352	116287452	MI0010737|mmu-mir-2132	0.000826121	-1
