# Supplementary material for: Multi-branch Convolutional Neural Network for Identification of Small Non-coding RNA genomic loci
Source: Sci Rep. 2020 Jun 11;10:9486. doi: 10.1038/s41598-020-66454-3 (PMC7289789; doi:10.1038/s41598-020-66454-3)
Supplement: Supplementary file 8 — Supplementary Table S8 [file 41598_2020_66454_MOESM8_ESM.xlsx]

## Sheet: mirSFC
Performance of 50 preliminary MuStARD pre-miRNA models using sequence with secondary structure and conservation as input. Performance is tested on the scanning results of all human chromosomes by creating hotspots (each strand was treated separately) of positive predictions after merging overlapping sliding windows with a score greater than 0.5. The chosen model is highligted in pink color. Its n…
Model number	Total Predictions	FP	TP	Precision
1	39231	37560	1671	0.0425939
10	37686	36012	1674	0.0444197
11	37359	35704	1655	0.0442999
12	35594	33946	1648	0.0462999
13	40341	38660	1681	0.0416698
14	35461	33795	1666	0.0469812
15	34073	32438	1635	0.0479852
16	32751	31116	1635	0.0499221
17	36781	35112	1669	0.0453767
18	35512	33868	1644	0.0462942
19	33765	32149	1616	0.0478602
2	38230	36568	1662	0.0434737
20	32899	31266	1633	0.0496368
21	35348	33701	1647	0.0465939
22	35562	33923	1639	0.0460885
23	41639	39955	1684	0.0404429
24	37474	35812	1662	0.0443507
25	34216	32580	1636	0.0478139
26	38054	36388	1666	0.0437799
27	38429	36763	1666	0.0433527
28	35636	34002	1634	0.0458525
29	38517	36841	1676	0.0435133
3	38335	36668	1667	0.0434851
30	42179	40478	1701	0.0403281
31	38384	36715	1669	0.0434817
32	35754	34092	1662	0.0464843
33	36908	35266	1642	0.044489
34	41143	39456	1687	0.0410033
35	38369	36704	1665	0.0433944
36	34291	32649	1642	0.0478843
37	36464	34815	1649	0.0452227
38	38599	36925	1674	0.043369
39	36580	34936	1644	0.0449426
4	33679	32042	1637	0.048606
40	38406	36744	1662	0.0432745
41	38542	36877	1665	0.0431996
42	38557	36888	1669	0.0432866
43	35021	33374	1647	0.0470289
44	34496	32845	1651	0.0478606
45	42712	41007	1705	0.0399185
46	37470	35815	1655	0.0441687
47	37598	35931	1667	0.0443375
48	34874	33235	1639	0.0469978
49	38666	37000	1666	0.0430869
5	38640	36967	1673	0.0432971
50	43041	41347	1694	0.0393578
6	39575	37894	1681	0.0424763
7	40419	38739	1680	0.0415646
8	36418	34767	1651	0.0453347
9	36195	34541	1654	0.0456969

## Sheet: mirSC
Performance of 50 preliminary MuStARD pre-miRNA models using sequence with conservation as input. Performance is tested on the scanning results of all human chromosomes by creating hotspots (each strand was treated separately) of positive predictions after merging overlapping sliding windows with a score greater than 0.5. The chosen model is highligted in pink color. Its negative set was combined…
Model number	Total Predictions	FP	TP	Precision
1	79840	78184	1656	0.0207415
10	74789	73140	1649	0.0220487
11	74410	72793	1617	0.021731
12	74892	73291	1601	0.0213775
13	79416	77766	1650	0.0207767
14	75791	74158	1633	0.0215461
15	71895	70313	1582	0.0220043
16	77646	76036	1610	0.0207351
17	76610	74998	1612	0.0210416
18	75866	74262	1604	0.0211425
19	76069	74453	1616	0.0212439
2	78156	76551	1605	0.0205359
20	78712	77074	1638	0.02081
21	81727	80076	1651	0.0202014
22	75269	73661	1608	0.0213634
23	78304	76693	1611	0.0205737
24	76292	74666	1626	0.0213129
25	73976	72354	1622	0.021926
26	78610	76985	1625	0.0206717
27	77361	75724	1637	0.0211605
28	83380	81688	1692	0.0202926
29	76256	74643	1613	0.0211524
3	76836	75199	1637	0.0213051
30	78168	76515	1653	0.0211468
31	77117	75497	1620	0.021007
32	84859	83184	1675	0.0197386
33	74814	73188	1626	0.0217339
34	82312	80642	1670	0.0202887
35	75622	73998	1624	0.0214752
36	71909	70336	1573	0.0218749
37	76792	75177	1615	0.0210308
38	79282	77625	1657	0.0209001
39	73717	72119	1598	0.0216775
4	79853	78172	1681	0.0210512
40	81243	79582	1661	0.0204448
41	76925	75327	1598	0.0207735
42	81423	79779	1644	0.0201909
43	77629	75977	1652	0.0212807
44	79373	77727	1646	0.0207375
45	76725	75068	1657	0.0215966
46	70689	69110	1579	0.0223373
47	68333	66780	1553	0.0227269
48	75772	74143	1629	0.0214987
49	85349	83661	1688	0.0197776
5	83057	81378	1679	0.020215
50	83596	81926	1670	0.019977
6	76537	74898	1639	0.0214145
7	80894	79262	1632	0.0201745
8	77664	76042	1622	0.0208848
9	78142	76519	1623	0.0207699

## Sheet: mirSF
Performance of 50 preliminary MuStARD pre-miRNA models using sequence with secondary structure as input. Performance is tested on the scanning results of all human chromosomes by creating hotspots (each strand was treated separately) of positive predictions after merging overlapping sliding windows with a score greater than 0.5. The chosen model is highligted in pink color. Its negative set was c…
Model number	Total Predictions	FP	TP	Precision
1	57711	55938	1773	0.030722
10	57863	56096	1767	0.0305376
11	63138	61360	1778	0.0281605
12	55916	54167	1749	0.0312791
13	63848	62077	1771	0.0277378
14	59224	57461	1763	0.0297683
15	51774	50039	1735	0.033511
16	55898	54157	1741	0.031146
17	58496	56731	1765	0.030173
18	58512	56750	1762	0.0301135
19	58759	57006	1753	0.0298337
2	58369	56608	1761	0.0301701
20	56855	55095	1760	0.0309559
21	55453	53711	1742	0.031414
22	59636	57880	1756	0.0294453
23	59271	57515	1756	0.0296266
24	57104	55359	1745	0.0305583
25	58943	57175	1768	0.0299951
26	53424	51696	1728	0.032345
27	61618	59840	1778	0.0288552
28	60469	58698	1771	0.0292877
29	55353	53593	1760	0.0317959
3	57302	55539	1763	0.0307668
30	60209	58435	1774	0.029464
31	62645	60871	1774	0.0283183
32	63484	61704	1780	0.0280386
33	62019	60229	1790	0.0288621
34	61646	59857	1789	0.0290205
35	59784	58012	1772	0.02964
36	61186	59405	1781	0.029108
37	54346	52615	1731	0.0318515
38	60949	59169	1780	0.0292047
39	63255	61471	1784	0.0282033
4	52675	50934	1741	0.0330517
40	55833	54085	1748	0.0313076
41	63536	61756	1780	0.0280156
42	66210	64417	1793	0.0270805
43	60356	58592	1764	0.0292266
44	63352	61568	1784	0.0281601
45	61312	59529	1783	0.0290808
46	52693	50967	1726	0.0327558
47	58469	56712	1757	0.0300501
48	61911	60135	1776	0.0286863
49	59301	57545	1756	0.0296116
5	63490	61693	1797	0.0283037
50	62203	60442	1761	0.0283105
6	62888	61118	1770	0.0281453
7	60890	59111	1779	0.0292166
8	56339	54585	1754	0.031133
9	57899	56140	1759	0.0303805

## Sheet: mirFC
Performance of 50 preliminary MuStARD pre-miRNA models using secondary structure with conservation as input. Performance is tested on the scanning results of all human chromosomes by creating hotspots (each strand was treated separately) of positive predictions after merging overlapping sliding windows with a score greater than 0.5. The chosen model is highligted in pink color. Its negative set w…
Model number	Total Predictions	FP	TP	Precision
1	43659	41970	1689	0.0386862
10	40026	38349	1677	0.0418978
11	40693	39007	1686	0.0414322
12	43220	41530	1690	0.0391023
13	38350	36681	1669	0.0435202
14	38681	37015	1666	0.0430702
15	39443	37778	1665	0.0422128
16	41236	39558	1678	0.0406926
17	37415	35762	1653	0.0441801
18	36086	34451	1635	0.0453084
19	33144	31520	1624	0.0489983
2	35557	33924	1633	0.0459263
20	34974	33337	1637	0.0468062
21	35796	34171	1625	0.0453961
22	45770	44068	1702	0.0371859
23	44051	42353	1698	0.0385462
24	38746	37078	1668	0.0430496
25	37324	35671	1653	0.0442879
26	41243	39558	1685	0.0408554
27	38655	36990	1665	0.0430733
28	34420	32800	1620	0.0470657
29	41867	40175	1692	0.0404137
3	38441	36781	1660	0.0431831
30	42233	40553	1680	0.0397793
31	45213	43519	1694	0.0374671
32	39150	37481	1669	0.0426309
33	36614	34960	1654	0.045174
34	42858	41169	1689	0.0394092
35	39912	38244	1668	0.0417919
36	37500	35847	1653	0.04408
37	39433	37769	1664	0.0421982
38	41600	39916	1684	0.0404808
39	40838	39169	1669	0.0408688
4	34146	32523	1623	0.0475312
40	35915	34269	1646	0.0458304
41	40366	38699	1667	0.0412971
42	41533	39859	1674	0.0403053
43	36551	34904	1647	0.0450603
44	37005	35343	1662	0.0449128
45	46011	44301	1710	0.037165
46	35860	34212	1648	0.0459565
47	38855	37200	1655	0.0425943
48	37692	36047	1645	0.0436432
49	41780	40095	1685	0.0403303
5	44735	43035	1700	0.0380016
50	41951	40279	1672	0.039856
6	40450	38768	1682	0.0415822
7	40750	39077	1673	0.0410552
8	38758	37103	1655	0.0427009
9	38280	36610	1670	0.0436259

## Sheet: mirF
Performance of 50 preliminary MuStARD pre-miRNA models using only secondary structure as input. Performance is tested on the scanning results of all human chromosomes by creating hotspots (each strand was treated separately) of positive predictions after merging overlapping sliding windows with a score greater than 0.5. The chosen model is highligted in pink color. Its negative set was combined w…
Model number	Total Predictions	FP	TP	Precision
1	63158	61400	1758	0.027835
10	73661	71860	1801	0.0244498
11	67836	66050	1786	0.0263282
12	62237	60486	1751	0.0281344
13	68893	67124	1769	0.0256775
14	72958	71154	1804	0.0247266
15	73256	71452	1804	0.024626
16	69151	67364	1787	0.025842
17	71238	69436	1802	0.0252955
18	67649	65877	1772	0.026194
19	67373	65596	1777	0.0263756
2	75532	73735	1797	0.0237912
20	72175	70387	1788	0.0247731
21	73074	71261	1813	0.0248105
22	73396	71600	1796	0.02447
23	66302	64534	1768	0.0266659
24	74071	72280	1791	0.0241795
25	68449	66667	1782	0.026034
26	60432	58685	1747	0.0289085
27	71410	69614	1796	0.0251505
28	70244	68449	1795	0.0255538
29	77809	75985	1824	0.023442
3	68177	66388	1789	0.0262405
30	74040	72238	1802	0.0243382
31	77953	76143	1810	0.0232191
32	71612	69823	1789	0.0249818
33	68157	66382	1775	0.0260428
34	71866	70074	1792	0.0249353
35	70314	68525	1789	0.025443
36	70725	68934	1791	0.0253234
37	77245	75433	1812	0.0234578
38	64955	63187	1768	0.0272188
39	68174	66398	1776	0.026051
4	73201	71412	1789	0.0244396
40	72127	70325	1802	0.0249837
41	65865	64099	1766	0.0268124
42	70369	68575	1794	0.0254942
43	71741	69937	1804	0.025146
44	72701	70903	1798	0.0247314
45	70301	68508	1793	0.0255046
46	73433	71631	1802	0.0245394
47	75510	73702	1808	0.0239438
48	70533	68735	1798	0.0254916
49	69164	67386	1778	0.025707
5	74019	72216	1803	0.0243586
50	70569	68777	1792	0.0253936
6	67751	65964	1787	0.026376
7	63650	61884	1766	0.0277455
8	77284	75465	1819	0.0235366
9	70930	69144	1786	0.0251798

## Sheet: mirS
Performance of 50 preliminary MuStARD pre-miRNA models using only sequence as input. Performance is tested on the scanning results of all human chromosomes by creating hotspots (each strand was treated separately) of positive predictions after merging overlapping sliding windows with a score greater than 0.5. The chosen model is highligted in pink color. Its negative set was combined with FPs tha…
Model number	Total Predictions	FP	TP	Precision
1	80644	78908	1736	0.0215267
10	76147	74411	1736	0.022798
11	78515	76784	1731	0.0220467
12	76857	75115	1742	0.0226655
13	76021	74291	1730	0.0227569
14	83065	81271	1794	0.0215975
15	78983	77238	1745	0.0220934
16	76309	74581	1728	0.0226448
17	79142	77379	1763	0.0222764
18	77991	76242	1749	0.0224257
19	78480	76724	1756	0.0223751
2	83074	81284	1790	0.0215471
20	79908	78139	1769	0.022138
21	76253	74504	1749	0.0229368
22	78088	76325	1763	0.0225771
23	80756	79015	1741	0.0215588
24	78335	76587	1748	0.0223144
25	78243	76494	1749	0.0223534
26	78037	76290	1747	0.0223868
27	73471	71773	1698	0.0231112
28	82775	81002	1773	0.0214195
29	80823	79057	1766	0.0218502
3	70914	69235	1679	0.0236766
30	78207	76470	1737	0.0222103
31	73978	72277	1701	0.0229933
32	80978	79215	1763	0.0217713
33	77490	75732	1758	0.0226868
34	82906	81124	1782	0.0214942
35	80294	78508	1786	0.0222433
36	77015	75291	1724	0.0223852
37	78040	76273	1767	0.0226422
38	80327	78520	1807	0.0224955
39	80154	78366	1788	0.0223071
4	76684	74928	1756	0.0228992
40	76988	75266	1722	0.0223671
41	80279	78497	1782	0.0221976
42	78217	76499	1718	0.0219645
43	72541	70841	1700	0.023435
44	77368	75592	1776	0.0229552
45	80955	79186	1769	0.0218516
46	78396	76661	1735	0.0221312
47	73976	72266	1710	0.0231156
48	76904	75147	1757	0.0228467
49	79811	78045	1766	0.0221273
5	80820	79039	1781	0.0220366
50	78268	76537	1731	0.0221163
6	76923	75180	1743	0.022659
7	82740	80961	1779	0.0215011
8	79645	77873	1772	0.0222487
9	81201	79420	1781	0.0219332
